# Supplementary material for: The Histamine H4 Receptor Participates in the Anti-Neuropathic Effect of the Adenosine A3 Receptor Agonist IB-MECA: Role of CD4+ T Cells
Source: Biomolecules. 2021 Oct 2;11(10):1447. doi: 10.3390/biom11101447 (PMC8533073; doi:10.3390/biom11101447)
Supplement: Supplementary file 1 [file biomolecules-11-01447-s001.zip]

Archive with 1 entries (1 files):
- biomolecules-1335486-supplementary.pdf
